# Supplementary material for: Impact of Cassava Cultivars on Stylet Penetration Behavior and Settling of Bemisia tabaci Gennadius (Hemiptera: Aleyrodidae)
Source: Plants (Basel). 2024 Nov 15;13(22):3218. doi: 10.3390/plants13223218 (PMC11598763; doi:10.3390/plants13223218)
Supplement: Supplementary file 1 [file plants-13-03218-s001.zip]

Archive with 1 entries (1 files):
- plants-3288933-supplementary.pdf
